# Supplementary material for: Treatment Adherence and Health-Related Quality of Life in Patients with Hemophilia in Hong Kong
Source: Int J Environ Res Public Health. 2022 May 26;19(11):6496. doi: 10.3390/ijerph19116496 (PMC9180237; doi:10.3390/ijerph19116496)
Supplement: Supplementary file 1 [file ijerph-19-06496-s001.zip]

Archive with 1 entries (1 files):
- ijerph-1679578-supplementary.pdf
